# Supplementary material for: Canning Processes Reduce the DNA-Based Traceability of Commercial Tropical Tunas
Source: Foods. 2020 Sep 27;9(10):1372. doi: 10.3390/foods9101372 (PMC7650566; doi:10.3390/foods9101372)
Supplement: Supplementary file 1 [file foods-09-01372-s001.zip]

Archive with 7 entries (6 files):
- SUPPLEMENTARY/
- SUPPLEMENTARY/Figure S1_foods-943909.JPG
- SUPPLEMENTARY/R_data_food_foods-943909.Rmd
- SUPPLEMENTARY/Supplementary Text S1_foods-943909_rev18_09_2020.docx
- SUPPLEMENTARY/Table S1_foods-943909_rev18_09_2020.pdf
- SUPPLEMENTARY/Table S2_foods-943909_rev18_09_2020.pdf
- SUPPLEMENTARY/Table S3_foods-943909_rev18_09_2020.pdf
