# Supplementary material for: Canning Processes Reduce the DNA-Based Traceability of Commercial Tropical Tunas
Source: Foods. 2020 Sep 27;9(10):1372. doi: 10.3390/foods9101372 (PMC7650566; doi:10.3390/foods9101372)
Supplement: Supplementary file 1 [file foods-09-01372-s001.zip › SUPPLEMENTARY/R_data_food_foods-943909.Rmd]

---
title: "R Notebook of Pecoraro et al."
output:
  html_notebook: default
  pdf_document: default
---

```{r}
library("reticulate")
reticulate::use_condaenv("/opt/anaconda/miniconda3/envs/qiime2-2020.2", required = TRUE)
#reticulate::source_python("../python/python_model.py")
library("ggplot2")
library("ggpubr")
library("dplyr")
library("lme4")
library("RColorBrewer")
```

```{r setup, include=FALSE}
knitr::opts_chunk$set(echo= FALSE)
```

```{r}
# Show a random sample

set.seed(1234)
dplyr::sample_n(NS_Species_level_all_individuals, 10)
```

Sample occurrences of Species and Site variables
```{r}
table(NS_Species_level_all_individuals$Species, NS_Species_level_all_individuals$Site)
```


```{r}

p <- ggplot(data = NS_Species_level_all_individuals, aes(x = Level, y = nNS, fill= Species)) +
      geom_boxplot() + scale_fill_brewer(palette="Spectral")


p +facet_wrap(facets = vars(Species))
```
```{r}
#line graph
#p2 <-ggline(NS_Species_level_all_individuals, x = "Level", y = "nNS", color="Species",
#       add = c("mean_se", "dotplot"))
#p2+ facet_wrap(facets = vars(Species)) + xlab("Processing levels") + ylab("NS") + guides(color = FALSE, size = FALSE) + scale_color_brewer(palette="Spectral")

```

What are the species where a greater number of mutations have been observed due to degradation compared to the processing stage?

```{r}

NS_Species_level_all_individuals$Level <- as.character(NS_Species_level_all_individuals$Level)
#Then turn it back into a factor with the levels in the correct order
NS_Species_level_all_individuals$Level <- factor(NS_Species_level_all_individuals$Level, levels=unique(NS_Species_level_all_individuals$Level))

p <- ggplot(data = NS_Species_level_all_individuals, aes(x = Level, y = nNS, fill= Level)) +
      geom_boxplot()

p + xlab("Processing levels") + ylab("NS") + guides(color = FALSE, size = FALSE, fill= FALSE) + scale_fill_brewer(palette="Spectral")

```


##Statistical test glmm


```{r}
hist(NS_Species_level_all_individuals$nNS)
```

Not normal distribution. Assume Poisson and control overdispertion

```{r}
str(NS_Species_level_all_individuals)
```

#test Level and Species 
```{r}

mod1 <- glmer(nNS ~ Level*Species + (1 | Individual/Species ), 
              family=poisson, data=NS_Species_level_all_individuals)
summary(mod1)
#plot(mod1)
```


```{r}
print(mod1, corr = FALSE)
```


```{r}
lattice::dotplot(ranef(mod1, which = "Individual", condVar = TRUE), scales = list(y = list(alternating = 0)))
```

```{r}
#https://bbolker.github.io/mixedmodels-misc/glmmFAQ.html#fitting-models-with-overdispersion
overdisp_fun <- function(model) {
    rdf <- df.residual(model)
    rp <- residuals(model,type="pearson")
    Pearson.chisq <- sum(rp^2)
    prat <- Pearson.chisq/rdf
    pval <- pchisq(Pearson.chisq, df=rdf, lower.tail=FALSE)
    c(chisq=Pearson.chisq,ratio=prat,rdf=rdf,p=pval)
}
```


```{r}
cc <- coef(summary(mod1))
phi <- overdisp_fun(mod1)["ratio"]
cc <- within(as.data.frame(cc),
{   `Std. Error` <- `Std. Error`*sqrt(phi)
    `z value` <- Estimate/`Std. Error`
    `Pr(>|z|)` <- 2*pnorm(abs(`z value`), lower.tail=FALSE)
})
printCoefmat(cc,digits=3)
```


```{r}

mod2 <- glmer(nNS ~ Level + Species +(1 | Individual/Species ), 
              family=poisson, data=NS_Species_level_all_individuals)
summary(mod2)
#plot(mod1)
```
```{r}
anova(mod2,mod1)
```
